# Supplementary material for: Temporal Changes in Biochemical Responses to Salt Stress in Three Salicornia Species
Source: Plants (Basel). 2024 Mar 29;13(7):979. doi: 10.3390/plants13070979 (PMC11013812; doi:10.3390/plants13070979)
Supplement: Supplementary file 1 [file plants-13-00979-s001.zip]

Archive with 1 entries (1 files):
- plants-2918658-supplementary.pdf
